# Supplementary material for: Effects of Enhanced Resistance and Transcriptome Analysis of Twig Blight Disease by Exogenous Brassinolide in Myrica rubra
Source: Antioxidants (Basel). 2023 Dec 29;13(1):61. doi: 10.3390/antiox13010061 (PMC10812535; doi:10.3390/antiox13010061)
Supplement: Supplementary file 1 [file antioxidants-13-00061-s001.zip]

Archive with 1 entries (1 files):
- antioxidants-2782809-supplementary.pdf
